# Supplementary material for: Whole slide image-based weakly supervised deep learning for predicting major pathological response in non-small cell lung cancer following neoadjuvant chemoimmunotherapy: a multicenter, retrospective, cohort study
Source: Front Immunol. 2024 Sep 20;15:1453232. doi: 10.3389/fimmu.2024.1453232 (PMC11449764; doi:10.3389/fimmu.2024.1453232)
Supplement: Supplementary file 1 [file DataSheet1.zip]

Archive with 10 entries (9 files):
- code/
- code/Step0. .ipynb
- code/Step1.1 .ipynb
- code/Step1.2 .ipynb
- code/Step1.3 .ipynb
- code/Step1.4 .ipynb
- code/Step1.5 .ipynb
- code/Step2.1 .ipynb
- code/Step2.2 Clinical.ipynb
- code/Step3.1 .ipynb
