# Supplementary material for: Whole slide image-based weakly supervised deep learning for predicting major pathological response in non-small cell lung cancer following neoadjuvant chemoimmunotherapy: a multicenter, retrospective, cohort study
Source: Front Immunol. 2024 Sep 20;15:1453232. doi: 10.3389/fimmu.2024.1453232 (PMC11449764; doi:10.3389/fimmu.2024.1453232)
Supplement: Supplementary file 1 [file DataSheet1.zip › code/Step1.1 .ipynb]

# %% [markdown]
# What
分类任务，支持两种模式
1. Folder模式，需要输入`train`, `valid`两个测试集对应的目录。`labels.txt`，需要训练的label，里面每个类别一行。
2. List模式，需要输入`train`, `valid`两个测试集对应的训练文件，每行一个样本。`labels.txt`是可选参数，里面每个类别一行。`data_pattern`一个通用的目录，与train、val中的第一列进行拼接。

# %% [code]
import os
from onekey_algo.classification.run_classification import main as clf_main
from collections import namedtuple
from onekey_algo import get_param_in_cwd

# 设置参数
root = get_param_in_cwd('data_root')
for cv in range(3,4):
    for model_name in ['resnet18', 'resnet50', 'inception_v3', 'densenet121'][1:]:
        train_f = os.path.join(root, f'split_info/train-RND-{cv}.txt')
        val_f = os.path.join(root, f'split_info/val-RND-{cv}.txt')
        labels_f = os.path.join(root, 'split_info/labels.txt')
        data_pattern = ''

        params = dict(train=train_f,
                      valid=val_f,
                      labels_file=labels_f,
                      data_pattern=data_pattern,
                      j=6,
                      max2use=None,
                      val_max2use=None,
                      batch_balance=False,
                      normalize_method='imagenet',
                      model_name=model_name,
                      gpus=[0],
                      batch_size=32,
                      epochs=12,
                      init_lr=0.001,
                      optimizer='sgd',
                      retrain=r'',
                      model_root=os.path.join(root, 'models', f'CV-{cv}'),
                      iters_start=0,
                      iters_verbose=256,
                      save_per_epoch=True,
                      add_date=False,
                      pretrained=True)
        # 训练模型
        Args = namedtuple("Args", params)
        clf_main(Args(**params))

# %% [code]
