# Supplementary material for: Whole slide image-based weakly supervised deep learning for predicting major pathological response in non-small cell lung cancer following neoadjuvant chemoimmunotherapy: a multicenter, retrospective, cohort study
Source: Front Immunol. 2024 Sep 20;15:1453232. doi: 10.3389/fimmu.2024.1453232 (PMC11449764; doi:10.3389/fimmu.2024.1453232)
Supplement: Supplementary file 1 [file DataSheet1.zip › code/Step1.4 .ipynb]

# %% [markdown]
### 指定数据

此模块有3个需要自己定义的参数

1. `mydir`: 数据存放的路径。
2. `labelf`: 每个样本的标注信息文件。
3. `labels`: 要让AI系统学习的目标，例如肿瘤的良恶性、T-stage等。

# %% [code]
import os
from IPython.display import display
os.environ['KMP_DUPLICATE_LIB_OK'] = 'TRUE'
from onekey_algo import OnekeyDS as okds
from onekey_algo import get_param_in_cwd

os.makedirs('img', exist_ok=True)
os.makedirs('results', exist_ok=True)
os.makedirs('features', exist_ok=True)

# 设置数据目录
task_type = 'Path'
# 对应的标签文件
group_info = get_param_in_cwd('dataset_column') or 'group'
labelf = get_param_in_cwd('label_file')
# 读取标签数据列名
labels = [get_param_in_cwd('task_column') or 'label']
mapping = get_param_in_cwd('label_mapping')

# %% [code]
from collections import namedtuple
import onekey_algo.custom.components as okcomp
from onekey_algo import OnekeyDS as okds
from onekey_algo.custom.utils import print_join_info
from onekey_algo import get_param_in_cwd

import pandas as pd
import numpy as np
import os
os.makedirs('img', exist_ok=True)
os.makedirs('features', exist_ok=True)


prob_histo = pd.read_csv('features/path_prob_histogram.csv')
prob_tfidf = pd.read_csv('features/path_prob_tfidf.csv')
prob = pd.merge(prob_histo, prob_tfidf, on='ID', how='inner', suffixes=['_histo', '_tfidf'])
prob['ID'] = prob['ID'].astype(str)

pred_histo = pd.read_csv('features/path_pred_histogram.csv')
pred_tfidf = pd.read_csv('features/path_pred_tfidf.csv')
pred = pd.merge(pred_histo, pred_tfidf, on='ID', how='inner', suffixes=['_histo', '_tfidf'])
pred['ID'] = pred['ID'].astype(str)

features = pd.merge(prob, pred, on='ID', how='inner')
features.to_csv('features/path_features.csv', index=False, header=True)
labels = ['label']
featrues_not_use = ['ID']
features

# %% [markdown]
## 标注数据

数据以csv格式进行存储，这里如果是其他格式，可以使用自定义函数读取出每个样本的结果。

要求label_data为一个`DataFrame`格式，包括ID列以及后续的labels列，可以是多列，支持Multi-Task。

# %% [code]
label_data = pd.read_csv(get_param_in_cwd('label_file'), dtype={'ID': str})
# label_data['ID'] = label_data['ID'].map(lambda x: f"{x}.nii.gz")
label_data = label_data[['ID', 'group'] + labels]
print(label_data['group'].value_counts())
label_data

# %% [markdown]
## 特征拼接 

将标注数据`label_data`与`rad_data`进行合并，得到训练数据。

**注意：** 
1. 需要删掉ID这一列
2. 如果发现数据少了，需要自行检查数据是否匹配。

# %% [code]
from onekey_algo.custom.utils import print_join_info

print_join_info(features, label_data)
combined_data = pd.merge(features, label_data, on=['ID'], how='inner')
ids = combined_data['ID']
combined_data = combined_data.drop(['ID'], axis=1)
print(combined_data[labels].value_counts())
combined_data

# %% [markdown]
## 获取到数据的统计信息

1. count，统计样本个数。
2. mean、std, 对应特征的均值、方差
3. min, 25%, 50%, 75%, max，对应特征的最小值，25,50,75分位数，最大值。

# %% [code]
combined_data.describe()

# %% [markdown]
## 正则化

`normalize_df` 为onekey中正则化的API，将数据变化到0均值1方差。正则化的方法为

$column = \frac{column - mean}{std}$

# %% [code]
from onekey_algo.custom.components.comp1 import normalize_df
data = normalize_df(combined_data, not_norm=labels, group=group_info, use_train=True)
data = data.dropna(axis=1)
data.describe()

# %% [markdown]
## 统计检验

通过ttest或者utest进行特征筛选。

**注意** ：此步骤不是论文的标配，所以用不用在自己的选择，可以通过修改pvalue的值进行调整，默认是0.05为显著。

# %% [code]
import seaborn as sns
from onekey_algo.custom.components.stats import clinic_stats

stats = clinic_stats(data[data[group_info] == 'train'], stats_columns=list(data.columns[0:-2]), label_column=labels[0], 
                     continuous_columns=list(data.columns[0:-2]))
stats

# %% [markdown]
#### 输出特征分布的图

# %% [code]
import matplotlib.pyplot as plt

def map2float(x):
    try:
        return float(str(x)[1:])
    except:
        return 1

stats[['pvalue']] = stats[['pvalue']].applymap(map2float)
stats[['group']] = stats[['feature_name']].applymap(lambda x: 'BoW' if '-' in x else 'PLH')
stats = stats[['feature_name', 'pvalue', 'group']]
g = sns.catplot(x="group", y="pvalue", data=stats, kind="violin")
g.fig.set_size_inches(15,10)
sns.stripplot(x="group", y="pvalue", data=stats, ax=g.ax, color='black')
plt.savefig(f'img/{task_type}_feature_stats.svg', bbox_inches = 'tight')

# %% [markdown]
#### 调整pvalue进行筛选。

# %% [code]
pvalue = 0.05
sel_feature = list(stats[stats['pvalue'] < pvalue]['feature_name']) + labels + [group_info]
data = data[sel_feature]
data

# %% [markdown]
### 相关系数

计算相关系数的方法有3种可供选择
1. pearson （皮尔逊相关系数）: standard correlation coefficient

2. kendall (肯德尔相关性系数) : Kendall Tau correlation coefficient

3. spearman (斯皮尔曼相关性系数): Spearman rank correlation

三种相关系数参考：https://blog.csdn.net/zmqsdu9001/article/details/82840332

# %% [code]
pearson_corr = data[data[group_info] == 'train'][[c for c in data.columns if c not in labels]].corr('pearson')
# kendall_corr = data[[c for c in data.columns if c not in labels]].corr('kendall')
# spearman_corr = data[[c for c in data.columns if c not in labels]].corr('spearman')

# %% [markdown]
### 相关系数可视化

通过修改变量名，可以可视化不同相关系数下的相关矩阵。

**注意**：当特征特别多的时候（大于100），尽量不要可视化，否则运行时间会特别长。

# %% [code]
import seaborn as sns
from onekey_algo.custom.components.comp1 import draw_matrix
# plt.figure(figsize=(50.0, 40.0))

# # 选择可视化的相关系数
# draw_matrix(pearson_corr, annot=True, cmap='YlGnBu', cbar=False)
# plt.savefig(f'img/Rad_feature_corr.svg', bbox_inches = 'tight')

# %% [markdown]
### 聚类分析

通过修改变量名，可以可视化不同相关系数下的相聚类分析矩阵。

注意：当特征特别多的时候（大于100），尽量不要可视化，否则运行时间会特别长。

# %% [code]
import seaborn as sns
import matplotlib.pyplot as plt

# pp = sns.clustermap(pearson_corr, linewidths=.5, figsize=(50.0, 40.0), cmap='YlGnBu')
# plt.setp(pp.ax_heatmap.get_yticklabels(), rotation=0)
# plt.savefig(f'img/Rad_feature_cluster.svg', bbox_inches = 'tight')

# %% [markdown]
### 特征筛选 -- 相关系数

根据相关系数，对于相关性比较高的特征（一般文献取corr>0.9），两者保留其一。

```python
def select_feature(corr, threshold: float = 0.9, keep: int = 1, topn=10, verbose=False):
    """
    * corr, 相关系数矩阵。
    * threshold，筛选的相关系数的阈值，大于阈值的两者保留其一（可以根据keep修改，可以是其二...）。默认阈值为0.9
    * keep，可以选择大于相关系数，保留几个，默认只保留一个。
    * topn, 每次去掉多少重复特征。
    * verbose，是否打印日志
    """
```

# %% [code]
from onekey_algo.custom.components.comp1 import select_feature, select_feature_mrmr
sel_feature = select_feature(pearson_corr, threshold=0.9, topn=32, verbose=False)
# sel_feature = select_feature_mrmr(data[data['group'] == 'train'][sel_feature + labels], num_features=8)
sel_feature = sel_feature + labels + [group_info]
sel_feature

# %% [markdown]
### 过滤特征

通过`sel_feature`过滤出筛选出来的特征。

# %% [code]
sel_data = data[sel_feature]
sel_data

# %% [markdown]
### 样本可视化

根据特征和label信息，将rad features降维到2维，看不同的label样本在二维空间的分布。

**注意**：由于特征空间维度极高，降维难免会有损失，所以二维的可视化仅供参考。

目前支持的:

| **降维方法** | **Method名称**                                                 |
| ------------ | ------------------------------------------------------------ |
| LLE      | Standard LLE, Modified LLE                                   |
| PCA      | t-SNE, NCA                                                      |
| SVD      | Truncated SVD                                              |
| Model Based      | Random projection, Isomap, MDS, Random Trees,Spectral       |

# %% [code]
from onekey_algo.custom.components.comp1 import analysis_features
analysis_features(data[sel_feature[:-2]], data[labels[0]], prefix=f'{task_type}_', save_dir='img', legend=mapping.values())

# %% [markdown]
## 构建数据

将样本的训练数据X与监督信息y分离出来，并且对训练数据进行划分，一般的划分原则为80%-20%

# %% [code]
import numpy as np
import onekey_algo.custom.components as okcomp
from collections import OrderedDict
n_classes = 2
train_data = sel_data[(sel_data[group_info] == 'train')]
train_ids = ids[train_data.index]
train_data = train_data.reset_index()
train_data = train_data.drop('index', axis=1)
y_data = train_data[labels]
X_data = train_data.drop(labels + [group_info], axis=1)

subsets = [s for s in get_param_in_cwd('subsets') if s not in ['train']]
# subsets = ['test']
val_datasets = OrderedDict()
for subset in subsets:
    val_data = sel_data[sel_data[group_info] == subset]
    val_ids = ids[val_data.index]
    val_data = val_data.reset_index()
    val_data = val_data.drop('index', axis=1)
    y_val_data = val_data[labels]
    X_val_data = val_data.drop(labels + [group_info], axis=1)
    val_datasets[subset] = [X_val_data, y_val_data, val_ids]

y_all_data = sel_data[labels]
X_all_data = sel_data.drop(labels + [group_info], axis=1)

column_names = X_data.columns
print(f"训练集样本数：{X_data.shape}，", '，'.join([f"{subset}样本数：{d_[0].shape}" for subset, d_ in val_datasets.items()]))

# %% [markdown]
### Lasso

初始化Lasso模型，alpha为惩罚系数。具体的参数文档可以参考：[文档](https://scikit-learn.org/stable/modules/generated/sklearn.linear_model.Lasso.html?highlight=lasso#sklearn.linear_model.Lasso)

### 交叉验证

不同Lambda下的，特征的的权重大小。
```python
def lasso_cv_coefs(X_data, y_data, points=50, column_names: List[str] = None, **kwargs):
    """

    Args:
        X_data: 训练数据
        y_data: 监督数据
        points: 打印多少个点。默认50
        column_names: 列名，默认为None，当选择的数据很多的时候，建议不要添加此参数
        **kwargs: 其他用于打印控制的参数。

    """
 ```

# %% [code]
alpha = okcomp.comp1.lasso_cv_coefs(X_data, y_data, column_names=None)
plt.savefig(f'img/{task_type}_feature_lasso.svg', bbox_inches = 'tight')

# %% [markdown]
### 模型效能

```python
def lasso_cv_efficiency(X_data, y_data, points=50, **kwargs):
    """

    Args:
        Xdata: 训练数据
        ydata: 测试数据
        points: 打印的数据密度
        **kwargs: 其他的图像样式
            # 数据点标记, fmt="o"
            # 数据点大小, ms=3
            # 数据点颜色, mfc="r"
            # 数据点边缘颜色, mec="r"
            # 误差棒颜色, ecolor="b"
            # 误差棒线宽, elinewidth=2
            # 误差棒边界线长度, capsize=2
            # 误差棒边界厚度, capthick=1
    Returns:
    """
 ```

# %% [code]
okcomp.comp1.lasso_cv_efficiency(X_data, y_data, points=50)
plt.savefig(f'img/{task_type}_feature_mse.svg', bbox_inches = 'tight')

# %% [markdown]
### 惩罚系数

使用交叉验证的惩罚系数作为模型训练的基础。

# %% [code]
from sklearn import linear_model

models = []
for label in labels:
    clf = linear_model.Lasso(alpha=alpha)
    clf.fit(X_data, y_data[label])
    models.append(clf)

# %% [markdown]
### 特征筛选

筛选出其中coef > 0的特征。并且打印出相应的公式。

# %% [code]
COEF_THRESHOLD = 1e-6 # 筛选的特征阈值
scores = []
selected_features = []
for label, model in zip(labels, models):
    feat_coef = [(feat_name, coef) for feat_name, coef in zip(column_names, model.coef_) 
                 if COEF_THRESHOLD is None or abs(coef) > COEF_THRESHOLD]
    selected_features.append([feat for feat, _ in feat_coef])
    formula = ' '.join([f"{coef:+.6f} * {feat_name}" for feat_name, coef in feat_coef])
    score = f"{label} = {model.intercept_} {'+' if formula[0] != '-' else ''} {formula}"
    scores.append(score)
    
print(scores[0])

# %% [markdown]
### 特征权重

# %% [code]
feat_coef = sorted(feat_coef, key=lambda x: x[1])
feat_coef_df = pd.DataFrame(feat_coef, columns=['feature_name', 'Coefficients'])
feat_coef_df.plot(x='feature_name', y='Coefficients', kind='barh', figsize=(10, 10))

plt.savefig(f'img/{task_type}_feature_weights.svg', bbox_inches = 'tight')

# %% [markdown]
### 进一步筛选特征

使用Lasso筛选出来的Coefficients比较高的特征作为训练数据。

# %% [code]
X_data = X_data[selected_features[0]]
for subset in val_datasets:
    val_datasets[subset][0] = val_datasets[subset][0][selected_features[0]]
X_data.columns

# %% [code]
pd.concat([ids, combined_data[selected_features[0]]], axis=1).to_csv(f'features/path_sel_features_{task_type}.csv', index=False)

# %% [markdown]
## 模型筛选

根据筛选出来的数据，做模型的初步选择。当前主要使用到的是Onekey中的

1. SVM，支持向量机，引用参考。
2. KNN，K紧邻，引用参考。
3. Decision Tree，决策树，引用参考。
4. Random Forests, 随机森林，引用参考。
5. XGBoost, bosting方法。引用参考。
6. LightGBM, bosting方法，引用参考。

# %% [code]
model_names = get_param_in_cwd('ml_models')
models = okcomp.comp1.create_clf_model_none_overfit(model_names)
model_names = list(models.keys())

# %% [markdown]
### 交叉验证

`n_trails`指定随机次数，每次采用的是80%训练，随机20%进行测试，找到最好的模型，以及对应的最好的数据划分。


```python
def get_bst_split(X_data: pd.DataFrame, y_data: pd.DataFrame,
            models: dict, test_size=0.2, metric_fn=accuracy_score, n_trails=10,
            cv: bool = False, shuffle: bool = False, metric_cut_off: float = None, random_state=None):
    """
    寻找数据集中最好的数据划分。
    Args:
        X_data: 训练数据
        y_data: 监督数据
        models: 模型名称，Dict类型、
        test_size: 测试集比例，只有当cv=False时生效
        metric_fn: 评价模型好坏的函数，默认准确率，可选roc_auc_score。
        n_trails: 尝试多少次寻找最佳数据集划分。
        cv: 是否是交叉验证，默认是False，当为True时，n_trails为交叉验证的n_fold
        shuffle: 是否进行随机打乱
        metric_cut_off: 当metric_fn的值达到多少时进行截断。
        random_state: 随机种子

    Returns: {'max_idx': max_idx, "max_model": max_model, "max_metric": max_metric, "results": results}

    """
```

**注意：这里采用了【挑数据】，如果想要严谨，请修改`n_trails=1`。**

# %% [code]
import seaborn as sns
import matplotlib.pyplot as plt
import pandas as pd
from sklearn.metrics import accuracy_score, roc_auc_score

# 随机使用n_trails次数据划分，找到最好的一次划分方法，并且保存在results中。
results = okcomp.comp1.get_bst_split(X_data, y_data, models, test_size=0.2, 
                                     metric_fn=roc_auc_score, n_trails=5, cv=False, random_state=35)
# _, (X_train_sel, X_test_sel, y_train_sel, y_test_sel) = results['results'][results['max_idx']]
trails, _ = zip(*results['results'])
cv_results = pd.DataFrame(trails, columns=model_names)
# 可视化每个模型在不同的数据划分中的效果。
sns.barplot(data=cv_results)
plt.ylabel('AUC %')
plt.xlabel('Model Nmae')
plt.xticks(rotation=90)
plt.ylim(0.7,)
plt.savefig(f'img/{task_type}_model_cv.svg', bbox_inches = 'tight')

# %% [markdown]
## 模型筛选

使用最好的数据划分，进行后续的模型研究。

**注意**: 一般情况下论文使用的是随机划分的数据，但也有些论文使用【刻意】筛选的数据划分。

# %% [code]
import joblib
from onekey_algo.custom.components.comp1 import plot_feature_importance, smote_resample
from sklearn.ensemble import ExtraTreesClassifier, RandomForestClassifier
from xgboost import XGBClassifier
from lightgbm import LGBMClassifier
from sklearn.linear_model import LogisticRegression
from sklearn.svm import SVC

targets = []
os.makedirs('models', exist_ok=True)
for l in labels:
    new_models = okcomp.comp1.create_clf_model(model_names)
    new_models['LR'] = LogisticRegression(penalty='l2', max_iter=10)
    new_models['SVM'] = SVC(probability=True, kernel='linear')
    new_models['LightGBM'] = LGBMClassifier(n_estimators=4, max_depth=2, random_state=0)
    new_models['RandomForest'] = RandomForestClassifier(n_estimators=20, max_depth=2,
                                                        min_samples_split=2, random_state=0)
    new_models['ExtraTrees'] = ExtraTreesClassifier(n_estimators=8, max_depth=2, min_samples_split=2, random_state=0)
    new_models['XGBoost'] = XGBClassifier(n_estimators=5, objective='binary:logistic', max_depth=2, min_child_weight=2,
                                              use_label_encoder=False, eval_metric='error')
    model_names = list(new_models.keys())
    new_models = list(new_models.values())
    for mn, m in zip(model_names, new_models):        
        X_train_sel, y_train_sel = X_data, y_data
#         X_train_sel, y_train_sel = smote_resample(X_train_sel, y_train_sel)
        m.fit(X_train_sel, y_train_sel[l])
        # 保存训练的模型
#         joblib.dump(m, f'models/{task_type}_{mn}_{l}.pkl') 
        # 输出模型特征重要性，只针对高级树模型有用
#         plot_feature_importance(m, selected_features[0], save_dir='img', prefix=f"{task_type}_")
    targets.append(new_models)

# %% [code]
from sklearn.metrics import accuracy_score
from sklearn.preprocessing import OneHotEncoder
from onekey_algo.custom.components.delong import calc_95_CI
from onekey_algo.custom.components.metrics import analysis_pred_binary

pd.set_option('display.max_rows', None)
metric = []
pred_sel_idx = []
X_train_sel, y_train_sel = X_data, y_data
predictions = [[(model.predict(X_train_sel), 
                 [(model.predict(X_val_sel), y_val_sel) for X_val_sel, y_val_sel, _ in val_datasets.values()])  
                for model in target] for label, target in zip(labels, targets)]
pred_scores = [[(model.predict_proba(X_train_sel), 
                 [(model.predict_proba(X_val_sel), y_val_sel) for X_val_sel, y_val_sel, _ in val_datasets.values()]) 
                for model in target] for label, target in zip(labels, targets)]

# predictions[0].append(dl_preds)
# pred_scores[0].append(dl_pred_scores)
# model_names.extend(['WG', 'WOG'])
for label, prediction, scores in zip(labels, predictions, pred_scores):
    for mname, (train_pred, val_preds), (train_score, val_scores) in zip(model_names, prediction, scores):
        # 计算训练集指数
        acc, auc, ci, tpr, tnr, ppv, npv, precision, recall, f1, thres = analysis_pred_binary(y_train_sel[label], 
                                                                                              train_score[:, 1])
        ci = f"{ci[0]:.3f} - {ci[1]:.3f}"
        metric.append((mname, acc, auc, ci, tpr, tnr, ppv, npv, precision, recall, f1, thres, f"train"))
        for subset, (val_score, y_val_sel) in zip(val_datasets.keys(), val_scores):
            acc, auc, ci, tpr, tnr, ppv, npv, precision, recall, f1, thres = analysis_pred_binary(y_val_sel[label], 
                                                                                                  val_score[:, 1])
            ci = f"{ci[0]:.3f} - {ci[1]:.3f}"
            metric.append((mname, acc, auc, ci, tpr, tnr, ppv, npv, precision, recall, f1, thres, subset))
metric = pd.DataFrame(metric, index=None, columns=['model_name', 'Accuracy', 'AUC', '95% CI',
                                                   'Sensitivity', 'Specificity', 'PPV', 'NPV', 'Precision', 'Recall', 'F1',
                                                   'Threshold', 'Cohort'])
metric

# %% [markdown]
### 绘制曲线

绘制的不同模型的准确率柱状图和折线图曲线。

# %% [code]
import seaborn as sns

plt.figure(figsize=(15, 10))
plt.subplot(211)
sns.barplot(x='model_name', y='AUC', data=metric, hue='Cohort', hue_order=['train'] + subsets)
plt.legend(loc = 'lower right')
plt.ylim(0.7,)
plt.subplot(212)
sns.barplot(x='Cohort', y='AUC', data=metric, hue='model_name')
plt.legend(loc = 'lower right')
plt.ylim(0.5,)
plt.savefig(f'img/{task_type}_model_acc.svg', bbox_inches = 'tight')

# %% [markdown]
### 绘制ROC曲线
确定最好的模型，并且绘制曲线。

```python
def draw_roc(y_test, y_score, title='ROC', labels=None):
```

`sel_model = ['SVM', 'KNN']`参数为想要绘制的模型对应的参数。

# %% [code]
sel_model = model_names

for sm in sel_model:
    if sm in model_names:
        sel_model_idx = model_names.index(sm)
    
        # Plot all ROC curves
        plt.figure(figsize=(10, 10))
        for pred_score, label in zip(pred_scores, labels):
            ys = [np.array(y_train_sel[label])] + [np.array(y_val_sel[label]) for _, y_val_sel, _ in val_datasets.values()]
            ps = [pred_score[sel_model_idx][0]] + [p_[0] for p_ in pred_score[sel_model_idx][1]]
            okcomp.comp1.draw_roc(ys, ps, 
                                  labels=['Train'] + list(val_datasets.keys()), title=f"Model: {sm}")
            plt.savefig(f'img/{task_type}_model_{sm}_roc.svg', bbox_inches = 'tight')
            plt.show()

# %% [markdown]
#### 汇总所有模型

# %% [code]
sel_model = model_names

for pred_score, label in zip(pred_scores, labels):
    pred_val_scores = []
    for sm in sel_model:
        if sm in model_names:
            sel_model_idx = model_names.index(sm)
            pred_val_scores.append((pred_score[sel_model_idx][0], y_train_sel))
    p_, l_ = zip(*pred_val_scores)
    okcomp.comp1.draw_roc(l_, p_, labels=sel_model, title=f"Cohort train AUC")
    plt.savefig(f'img/{task_type}_model_train_roc.svg', bbox_inches = 'tight')
    plt.show()
    for sel_subset_idx, subset in enumerate(val_datasets.keys()):
        pred_val_scores = []
        for sm in sel_model:
            if sm in model_names:
                sel_model_idx = model_names.index(sm)
                pred_val_scores.append(pred_score[sel_model_idx][1][sel_subset_idx])
        p_, l_ = zip(*pred_val_scores)
        okcomp.comp1.draw_roc(l_, p_, labels=sel_model, title=f"Cohort {subset} AUC")
        plt.savefig(f'img/{task_type}_model_{subset}_roc.svg', bbox_inches = 'tight')
        plt.show()

# %% [markdown]
### DCA 决策曲线

# %% [code]
from onekey_algo.custom.components.comp1 import plot_DCA


sel_model = model_names

for pred_score, label in zip(pred_scores, labels):
    for sm in sel_model:
        if sm in model_names:
            sel_model_idx = model_names.index(sm)
            okcomp.comp1.plot_DCA(pred_score[sel_model_idx][0][:,1], np.array(y_train_sel[label]),
                                  title=f'Cohort train Model {sm} DCA', remap=True)
            plt.savefig(f'img/{task_type}_model_train_dca.svg', bbox_inches = 'tight')
            plt.show()
    for sel_subset_idx, subset in enumerate(val_datasets.keys()):
        for sm in sel_model:
            if sm in model_names:
                sel_model_idx = model_names.index(sm)
                p_, l_ = pred_score[sel_model_idx][1][sel_subset_idx]
                okcomp.comp1.plot_DCA(p_[:,1], l_, title=f'Cohort {subset} Model {sm} DCA', remap=True)
                plt.savefig(f'img/{task_type}Rad_model_{subset}_{sm}_dca.svg', bbox_inches = 'tight')
                plt.show()

# %% [markdown]
### 绘制混淆矩阵

绘制混淆矩阵，[混淆矩阵解释](https://baike.baidu.com/item/%E6%B7%B7%E6%B7%86%E7%9F%A9%E9%98%B5/10087822?fr=aladdin)
`sel_model = ['SVM', 'KNN']`参数为想要绘制的模型对应的参数。

如果需要修改标签到名称的映射，修改`class_mapping={1:'1', 0:'0'}`

# %% [code]
# 设置绘制参数
sel_model = model_names

for sm in sel_model:
    if sm in model_names:
        sel_model_idx = model_names.index(sm)
        for idx, label in enumerate(labels):
            for sel_subset_idx, subset in enumerate(val_datasets.keys()):
                p_ = predictions[idx][sel_model_idx][0]
                cm = okcomp.comp1.calc_confusion_matrix(p_, y_train_sel[label], 
                                                        class_mapping={1:'Invasive', 0:'non Invasive'}, num_classes=2)
                plt.figure(figsize=(5, 4))
                plt.title(f'Model:{sm}')
                okcomp.comp1.draw_matrix(cm, norm=False, annot=True, cmap='Blues', fmt='.0f')
                plt.savefig(f'img/{task_type}_model_train_{sm}_cm.svg', bbox_inches = 'tight')
            for sel_subset_idx, subset in enumerate(val_datasets.keys()):
                p_, l_ = predictions[idx][sel_model_idx][1][sel_subset_idx]
                cm = okcomp.comp1.calc_confusion_matrix(p_, l_[label], 
                                                        class_mapping={1:'Invasive', 0:'non Invasive'}, num_classes=2)
                plt.figure(figsize=(5, 4))
                plt.title(f'Model:{sm}')
                okcomp.comp1.draw_matrix(cm, norm=False, annot=True, cmap='Blues', fmt='.0f')
                plt.savefig(f'img/{task_type}_model_{subset}_{sm}_cm.svg', bbox_inches = 'tight')

# %% [markdown]
### 样本预测直方图

绘制每个样本的预测结果以及对应的真实结果, 图例中label=xx可以修改成自己类别的真实标签。

# %% [code]
sel_model = model_names
c_matrix = {}

for sm in sel_model:
    if sm in model_names:
        sel_model_idx = model_names.index(sm)
        for idx, label in enumerate(labels):
            for sel_subset_idx, subset in enumerate(val_datasets.keys()):
                p_ = pred_scores[idx][sel_model_idx][0]
                okcomp.comp1.draw_predict_score(p_, y_train_sel[label],
                                                threshold=metric[(metric['Cohort'] == 'train') & (metric['model_name'] == sm)]['Threshold'])
                plt.title(f'Cohort train, {sm} sample predict score')
                plt.legend(labels=["label=non Invasive", "label=Invasive"],loc="lower right") 
                plt.savefig(f'img/{task_type}_train_{sm}_sample_dis.svg', bbox_inches = 'tight')
                plt.show()
            for sel_subset_idx, subset in enumerate(val_datasets.keys()):
                p_, l_ = pred_scores[idx][sel_model_idx][1][sel_subset_idx]
                okcomp.comp1.draw_predict_score(p_, l_[label],
                                                threshold=metric[(metric['Cohort'] == subset) & (metric['model_name'] == sm)]['Threshold'])
                plt.title(f'Cohort {subset}, {sm} sample predict score')
                plt.legend(labels=["label=non Invasive", "label=Invasive"],loc="lower right") 
                plt.savefig(f'img/{task_type}_{subset}_{sm}_sample_dis.svg', bbox_inches = 'tight')
                plt.show()

# %% [code]
import os
import numpy as np

os.makedirs('results', exist_ok=True)
sel_model = sel_model

all_log = []
for idx, label in enumerate(labels):
    for sm in sel_model:
        if sm in model_names:
            sel_model_idx = model_names.index(sm)
            target = targets[idx][sel_model_idx]
            # 预测训练集和测试集数据。
            train_indexes = np.reshape(np.array(train_ids), (-1, 1)).astype(str)
            # 保存预测的训练集和测试集结果
            y_train_pred_scores = target.predict_proba(X_data)
            columns = ['ID'] + [f"{label}-{i}"for i in range(y_train_pred_scores.shape[1])]
            result_train = pd.DataFrame(np.concatenate([train_indexes, y_train_pred_scores], axis=1), columns=columns)
            result_train.to_csv(f'results/{task_type}_{sm}_train.csv', index=False)
            result_train['model'] = sm
            result_train['pred_score'] = list(map(lambda x: max(x), 
                                                  np.array(result_train[['label-0', 'label-1']])))
            result_train['pred_label'] = list(map(lambda x: 0 if x[0] > x[1] else 1, 
                                                  np.array(result_train[['label-0', 'label-1']])))
            all_log.append(result_train)
            for subset, (X_val_sel, y_val_sel, val_ids) in val_datasets.items():
                val_indexes = np.reshape(np.array(val_ids), (-1, 1)).astype(str)
                y_val_pred_scores = target.predict_proba(X_val_sel)
                result_val = pd.DataFrame(np.concatenate([val_indexes, y_val_pred_scores], axis=1), columns=columns)
                result_val.to_csv(f'results/{task_type}_{sm}_{subset}.csv', index=False)
                result_val['model'] = sm
                result_val['pred_score'] = list(map(lambda x: max(x), np.array(result_val[['label-0', 'label-1']])))
                result_val['pred_label'] = list(map(lambda x: 0 if x[0] > x[1] else 1,  
                                                    np.array(result_val[['label-0', 'label-1']])))
                all_log.append(result_val)
all_log = pd.concat(all_log, axis=0)

# %% [code]
