# Supplementary material for: Whole slide image-based weakly supervised deep learning for predicting major pathological response in non-small cell lung cancer following neoadjuvant chemoimmunotherapy: a multicenter, retrospective, cohort study
Source: Front Immunol. 2024 Sep 20;15:1453232. doi: 10.3389/fimmu.2024.1453232 (PMC11449764; doi:10.3389/fimmu.2024.1453232)
Supplement: Supplementary file 1 [file DataSheet1.zip › code/Step3.1 .ipynb]

# %% [code]
import pandas as pd
import shutil
import os
import numpy as np
import matplotlib.pyplot as plt
import onekey_algo.custom.components as okcomp
from onekey_algo import get_param_in_cwd

plt.rcParams['figure.dpi'] = 300
model_names = ['Clinical', 'Pathomics', 'Nomogram']
# 获取配置
task = get_param_in_cwd('task_column') or 'label'
bst_model = get_param_in_cwd('sel_model') or 'LR'
labelf = 'clinic_sel.csv'
group_info = get_param_in_cwd('dataset_column') or 'group'

# 读取label文件。
labels = [task]
label_data_ = pd.read_csv(labelf)
# label_data_['ID'] = label_data_['ID'].map(lambda x: f"{x}v.nii.gz")
# label_data_ = label_data_[['ID', group_info, task]]
label_data_ = label_data_.dropna(axis=0)

ids = label_data_['ID']
print(label_data_.columns)
label_data = label_data_[['ID'] + labels]

label_data

# %% [markdown]
# 训练集-汇总

# %% [code]
import pandas as pd
from onekey_algo.custom.components.comp1 import normalize_df
subset = 'train'
Clinic_results = pd.merge(pd.read_csv(f'./results/Clinic_RandomForest_{subset}.csv', header=0), label_data, on='ID', how='inner')
Path_results = pd.merge(pd.read_csv(f'./results/Path_XGBoost_{subset}.csv', header=0), 
                        label_data, on='ID', how='inner')
ALL_results = pd.merge(Clinic_results, Path_results, on='ID', how='inner')
ALL_results.columns = ['ID', '-0', model_names[0], task, 
                       '-00', model_names[1], '-l',]

# ALL_results = normalize_df(ALL_results, method='minmax', not_norm=['ID', 'label'])
Clinic = pd.read_csv('clinic_sel.csv')[['ID', 'Histology']]
cnames = list(Clinic.columns[1:])
ALL_results = pd.merge(ALL_results, Clinic, on='ID', how='inner')
ALL_results = ALL_results.dropna(axis=1)
train_ids = ALL_results[['ID']]
ALL_results

# %% [code]
from sklearn.linear_model import LogisticRegression
from sklearn.svm import SVC
from onekey_algo.custom.components import metrics

model = LogisticRegression(random_state=0)
# model = SVC(probability=True, random_state=0)
data_x = ALL_results[cnames + model_names[1:-1]]
data_y = ALL_results[task]
from sklearn.utils import shuffle
xxxx, yyyy = shuffle(data_x, data_y)
model.fit(data_x, data_y)
results = model.predict_proba(data_x)
results = pd.DataFrame(results, index=ALL_results['ID'], columns=[f'{task}-0', f'{task}-1']).reset_index()
results.to_csv(f'./results/Nomo_{subset}.csv', index=False, header=True)
pd.DataFrame([metrics.analysis_pred_binary(ALL_results[task], results[f'{task}-1'])], 
                  columns=['acc', 'auc', '95%CI', 'Sensitivity', 'Specificity', 'PPV', 'NPV', 'Precision', 'Recall', 'F1', 'Threshold'])

# %% [code]
print(model.coef_, model.intercept_)

# %% [code]
results.columns = ['ID', '-', model_names[-1]]
ALL_results = pd.merge(ALL_results, results, on='ID', how='inner')
gt = [np.array(ALL_results[labels]) for d in model_names]
pred_train = [np.array(ALL_results[mn]) for mn in model_names]
okcomp.comp1.draw_roc(gt, pred_train, labels=model_names, title=f"Model AUC")
plt.savefig(f'img/{subset}_auc.svg')

# %% [code]
from onekey_algo.custom.components.metrics import analysis_pred_binary
metric = []
youden = {}
for mname, y, score in zip(model_names, gt, pred_train):
    # 计算验证集指标
    acc, auc, ci, tpr, tnr, ppv, npv, precision, recall, f1, thres = analysis_pred_binary(y, score)
    ci = f"{ci[0]:.4f} - {ci[1]:.4f}"
    metric.append((mname, acc, auc, ci, tpr, tnr, ppv, npv, precision, recall, f1, thres, f"Train"))
    youden[mname] = thres
pd.DataFrame(metric, index=None, columns=['Signature', 'Accuracy', 'AUC', '95% CI', 'Sensitivity', 'Specificity', 
                                          'PPV', 'NPV', 'Precision', 'Recall', 'F1','Threshold', 'Cohort'])

# %% [code]
from onekey_algo.custom.components.delong import delong_roc_test
from onekey_algo.custom.components.comp1 import draw_matrix

delong = []
delong_columns = []
this_delong = []
plt.figure(figsize=(5, 4))
cm = np.zeros((len(model_names), len(model_names)))
for i, mni in enumerate(model_names):
    for j, mnj in enumerate(model_names):
        if i <= j:
            cm[i][j] = np.nan
        else:
            cm[i][j] = delong_roc_test(ALL_results[task], ALL_results[mni], ALL_results[mnj])[0][0]
cm = pd.DataFrame(cm[1:, :-1], index=model_names[1:], columns=model_names[:-1])
draw_matrix(cm, annot=True, cmap='jet_r', cbar=True)
plt.title(f'Cohort {subset} Delong')
plt.savefig(f'img/delong_each_cohort_{subset}.svg', bbox_inches = 'tight')
plt.show()

# %% [code]
from onekey_algo.custom.components.comp1 import plot_DCA
plot_DCA([ALL_results[model_name] for model_name in model_names], 
         ALL_results[task], title=f'Cohort {subset} DCA', labels=model_names, y_min=-0.15)
plt.savefig(f'img/{subset}_dca.svg')

# %% [code]
from onekey_algo.custom.components.comp1 import draw_calibration
draw_calibration(pred_scores=pred_train, n_bins=5, remap=False,
                 y_test=gt, model_names=model_names)
plt.savefig(f'img/{subset}_cali.svg')

# %% [code]
from onekey_algo.custom.components import stats

hosmer = []
hosmer.append([stats.hosmer_lemeshow_test(y_true, y_pred, bins=15, remap=True) 
              for fn, y_true, y_pred in zip(model_names, gt, pred_train)])
pd.DataFrame(hosmer, columns=model_names)

# %% [markdown]
# 训练Cox模型

# %% [code]
from onekey_algo.custom.components import nomogram
import shutil

ALL_results = ALL_results.round(decimals=2)
# ALL_results = normalize_df(ALL_results, method='minmax', not_norm=['ID', 'label'])
nomogram.risk_nomogram(ALL_results, result=task, columns=cnames + model_names[1:-1], 
                       width=6000, height=3000,
                      x_range='0.01,0.25,0.50,0.75,0.99', save_name='nomogram_risk.png')

# %% [markdown]
# 验证集-汇总

# %% [code]
import pandas as pd

from sklearn.linear_model import LogisticRegression
from sklearn.svm import SVC
from onekey_algo.custom.components import metrics

from onekey_algo.custom.components.metrics import analysis_pred_binary
from onekey_algo.custom.components.delong import delong_roc_test
from onekey_algo.custom.components.comp1 import draw_matrix
from onekey_algo.custom.components.comp1 import plot_DCA
from onekey_algo.custom.components.comp1 import draw_calibration, normalize_df
from onekey_algo.custom.components import stats
from onekey_algo.custom.components import nomogram
from onekey_algo.custom.components.delong import delong_roc_test
from onekey_algo.custom.components.metrics import NRI, IDI

import shutil

# metric = []
# hosmer = []
# model = None
# youden = {}
for subset in [s for s in get_param_in_cwd('subsets') if s != 'train']:
# for subset in ['test']:
    Clinic_results = pd.merge(pd.read_csv(f'./results/Clinic_RandomForest_{subset}.csv', header=0), label_data, on='ID', how='inner')
    Path_results = pd.merge(pd.read_csv(f'./results/Path_XGBoost_{subset}.csv', header=0), 
                            label_data, on='ID', how='inner')
    ALL_results = pd.merge(Clinic_results, Path_results, on='ID', how='inner')
    ALL_results.columns = ['ID', '-0', model_names[0], task, 
                           '-00', model_names[1], '-l',]

    # ALL_results = normalize_df(ALL_results, method='minmax', not_norm=['ID', 'label'])
    Clinic = pd.read_csv('clinic_sel.csv')[['ID', 'Histology']]
    cnames = list(Clinic.columns[1:])
    ALL_results = pd.merge(ALL_results, Clinic, on='ID', how='inner')
    ALL_results = ALL_results.dropna(axis=1)
    train_ids = ALL_results[['ID']]
#     display(ALL_results)
    # model = SVC(probability=True, random_state=0)
    data_x = ALL_results[cnames + [model_names[-2]]]
    data_y = ALL_results[task]
    if model is None:
        model = LogisticRegression(random_state=0, penalty='l2', max_iter=30)
        model.fit(data_x, data_y)
    results = model.predict_proba(data_x)
    results = pd.DataFrame(results, index=ALL_results['ID'], columns=[f'{task}-0', f'{task}-1']).reset_index()
    results.to_csv(f'./results/Nomo_{subset}.csv', index=False, header=True)
    pred_column = [f'{task}-0', f'{task}-1']
    results.columns = ['ID', '-0', model_names[2]]
    ALL_results = pd.merge(ALL_results, results, on='ID', how='inner')
    gt = [np.array(ALL_results[task]) for d in model_names]
    pred_train = [np.array(ALL_results[d]) for d in model_names]
    okcomp.comp1.draw_roc(gt, pred_train, labels=model_names, title=f"Model AUC")
    plt.savefig(f'img/{subset}_auc.svg')

    for mname, y, score in zip(model_names, gt, pred_train):
        # 计算验证集指标
        acc, auc, ci, tpr, tnr, ppv, npv, precision, recall, f1, thres = analysis_pred_binary(y, score, use_youden=True)
        ci = f"{ci[0]:.4f} - {ci[1]:.4f}"
        youden[mname] = thres
        metric.append((mname, acc, auc, ci, tpr, tnr, ppv, npv, precision, recall, f1, thres, f"{subset}"))
    metric_ = pd.DataFrame(metric, index=None, columns=['Signature', 'Accuracy', 'AUC', '95% CI',
                                                        'Sensitivity', 'Specificity', 
                                                        'PPV', 'NPV', 'Precision', 'Recall', 'F1',
                                                        'Threshold', 'Cohort'])

    display(metric_)
    delong = []
    delong_columns = []
    this_delong = []
    plt.figure(figsize=(5, 4))
    cm = np.zeros((len(model_names), len(model_names)))
    for i, mni in enumerate(model_names):
        for j, mnj in enumerate(model_names):
            if i <= j:
                cm[i][j] = np.nan
            else:
                cm[i][j] = delong_roc_test(ALL_results[task], ALL_results[mni], ALL_results[mnj])[0][0]
    cm = pd.DataFrame(cm[1:, :-1], index=model_names[1:], columns=model_names[:-1])
    draw_matrix(cm, annot=True, cmap='jet_r', cbar=True)
    plt.title(f'Cohort {subset} Delong')
    plt.savefig(f'img/delong_each_cohort_{subset}.svg', bbox_inches = 'tight')
    plt.show()
    
    # NRI
    delong = []
    delong_columns = []
    this_delong = []
    plt.figure(figsize=(8, 6))
    cm = np.zeros((len(model_names), len(model_names)))
    for i, mni in enumerate(model_names):
        for j, mnj in enumerate(model_names):
            cm[i][j] = NRI(ALL_results[mni] > youden[mni], ALL_results[mnj] > youden[mnj], ALL_results[task])
    cm = pd.DataFrame(cm, index=model_names, columns=model_names)
    draw_matrix(cm, annot=True, cmap='jet_r', cbar=True)
    plt.title(f'Cohort {subset} NRI')
    plt.savefig(f'img/NRI_each_cohort_{subset}.svg', bbox_inches = 'tight')
    plt.show()
    
    # IDI
    delong = []
    delong_columns = []
    this_delong = []
    cm = np.zeros((len(model_names), len(model_names)))
    p = np.zeros((len(model_names), len(model_names)))
    for i, mni in enumerate(model_names):
        for j, mnj in enumerate(model_names):
            cm[i][j], p[i][j] = IDI(ALL_results[mni], ALL_results[mnj], ALL_results[task], with_p=True)

    for d, n in zip([cm, p], ['IDI', 'IDI pvalue']):
        plt.figure(figsize=(8, 6))
        d = pd.DataFrame(d, index=model_names, columns=model_names)
        draw_matrix(d, annot=True, cmap='jet_r', cbar=True)
        plt.title(f'Cohort {subset} {n}')
        plt.savefig(f'img/{n}_each_cohort_{subset}.svg', bbox_inches = 'tight')
        plt.show()

    plot_DCA([ALL_results[mn] for mn in model_names], ALL_results[task], title=f'Model for DCA', y_min=-0.15, 
             remap=True,EX={"n_estimators": 3, 'max_depth': 1}, idx_set=2, 
             labels=model_names)
    plt.savefig(f'img/{subset}_dca.svg')
    plt.show()

    draw_calibration(pred_scores=pred_train, n_bins=5, y_test=gt, remap=True, add_1=True,# EX={"n_estimators": 5, 'max_depth': 1}, 
                     model_names=model_names)
    plt.savefig(f'img/{subset}_cali.svg')
    plt.show()

    hosmer.append([stats.hosmer_lemeshow_test(y_true, y_pred, remap=True, bins=10) 
                  for fn, y_true, y_pred in zip(model_names, gt, pred_train)])
    if subset.lower() == 'train':
        nomo = nomogram.risk_nomogram(ALL_results, result=task, columns=list(Clinic.columns) + model_names[-2:-1], 
                                      width=8000, height=5000, x_range='0.01,0.25,0.5,0.75,0.99')
        display(nomo)
pd.concat([pd.DataFrame(hosmer, columns=model_names), pd.DataFrame(get_param_in_cwd('subsets'), columns=['Cohort'])], axis=1)

# %% [code]
